# Supplementary material for: Low body mass index negatively affects muscle mass and intramuscular fat of chronic stroke survivors
Source: PLoS One. 2019 Jan 18;14(1):e0211145. doi: 10.1371/journal.pone.0211145 (PMC6338377; doi:10.1371/journal.pone.0211145)
Supplement: S1 File — (XLSX) [file pone.0211145.s001.xlsx]

## Sheet: Sheet1
Age	Sex	Height	Weight	Body mass index	Type of stroke	Time since stroke	Quadriceps thickness, paretic side	Quadriceps thickness, non-paretic side	Quadriceps echo intensity, paretic side	Quadriceps echo intensity, non-paretic side	Subcutaneous fat thickness in the paretic thigh	Subcutaneous fat thickness in the non-paretic thigh	Fugl-Meyer Assessment lower extremity score
71	1	172	83.6	28.26	1	100.43	20	23	50.25	48.95	11.27	8.89	5
66	2	145.5	47	22.2	1	273.87	12	14	78.55	54.45	6.35	5.87	20
87	2	140.5	36.2	18.34	2	120.7	6.2	8.4	111.45	116.4	5.88	4.29	19
42	1	168	75.4	26.71	2	67.07	33.5	31.1	42.6	37.5	4.13	8.73	32
60	1	167.7	65	23.3	2	43.67	15.5	23	30.55	52.85	7.94	6.35	31
80	1	150	63.9	28.4	2	36.9	19.2	20.5	39.45	40.85	8.57	10.16	20
74	1	168.5	50.5	17.79	2	6.87	25.2	23.6	51	51	3.97	3.97	33
57	1	184	77.4	22.86	2	17.27	15.8	30.3	68.7	41	6.03	4.92	20
79	1	163	58.2	21.91	2	127.77	17	18	34.8	41.45	5.56	4.13	13
88	1	147	41.1	19.02	2	605.67	17	23	66.1	49.6	4.76	5.89	19
83	2	163	52.5	19.76	2	158.27	18.3	17.8	66.6	80.65	5.24	5.25	29
77	1	162	54.4	20.73	2	14.2	18	20	69.45	57.25	4.76	4.92	29
85	1	150.5	55.6	24.55	2	51.7	27.7	22.3	62.35	70.55	5.56	6.03	30
79	1	160	56	21.88	2	8.07	24	23	44.95	40.75	4.92	6.83	28
71	1	156	71.1	29.22	1	100.1	21	29	50.35	33.2	8.89	4.76	11
62	2	151	41.7	18.29	2	99.7	17	19	64.65	61.75	5.71	3.81	21
83	1	158.8	46.9	18.6	2	82.17	13	19	85.9	44.5	5.88	5.71	32
72	1	162.6	79.9	30.22	1	137.97	29.9	32.8	31.55	27.7	10.16	8.1	26
66	2	160	49.5	19.34	2	54.73	20	21.1	36.5	34.5	9.05	5.4	27
66	1	170	67	23.18	2	15.47	21.5	24.7	49.7	60.05	4.6	3.5	31
89	1	161	58	22.38	2	54.73	16	14	65.05	76.35	5.24	2.86	26
76	2	143	46.5	22.74	1	209	17.1	15	79.1	76.4	6.51	7.62	27
73	2	155	64.1	26.68	2	91.27	21	27	41.1	57.7	13.02	9.84	16
87	2	157	71.1	28.84	1	111.07	20	17	40.75	43.5	11.75	15.56	26
66	1	167	65	23.31	1	95.33	24.1	25.4	64.8	64.55	5.56	4.13	22
64	1	171.6	70.6	23.98	2	295.5	24	27	32.25	36.1	5.4	2.86	22
69	2	154	48.7	20.53	2	97.77	14	16.4	69.75	45.15	8.1	6.19	19
86	1	160	46	17.97	1	79.03	11	18.9	75.4	48.5	3.97	4.76	26
74	2	153	65	27.77	2	130.73	23.2	22.8	37.3	57.7	6.83	8.73	29
68	1	154	45	18.97	2	38.93	13	15.5	66.7	50.65	5.71	5.72	27
88	2	146	45.4	21.3	2	228.13	13	12.4	72.4	69.15	3.81	4.29	19
81	2	141	44.6	22.43	1	9.27	19	18.7	62.1	53.55	6.35	3.65	19
81	1	165.4	61.4	22.44	2	6.2	11	18.1	89.5	58.15	4.13	3.65	29
87	1	160	52.4	20.47	1	6.83	13.3	15.5	89	69.1	7.78	3.33	7
83	2	152	35	15.15	1	212.33	17	18.5	100.45	85.65	3.08	3.69	21
55	1	166.5	53	19.12	2	8.2	15	16.6	73.8	72.4	4.77	3.39	32
84	1	156	63	25.89	1	310.07	20.6	23.8	67.25	51.9	5.69	7.08	16
80	2	137.4	33.8	17.9	2	10.97	11.2	14.7	86.1	83.9	2.92	4.46	32
72	1	157.5	49	19.75	1	14.03	18.1	21.6	61.8	53.4	4	3.31	28
71	1	171.8	54	18.3	1	163.8	16.4	17.4	84.35	80.05	3.08	2.77	33
87	1	148.2	49	22.31	2	20.83	17.2	14	39.1	31.4	6.46	7.08	29
73	1	165	51.8	19.03	1	138.93	16.4	21.6	81.95	56.45	6.92	6.31	20
78	2	161	47.7	18.4	2	6.13	7.5	7.5	123.6	102.05	6	7.23	10
81	1	165	51.6	18.95	2	110.77	12.2	12.1	90.85	78.45	5.08	4.31	32
89	2	141.1	34.4	17.28	2	117.77	8.1	7.9	113.3	69.4	2.77	2.31	34
86	2	140.2	33.1	16.84	1	34.67	5.1	8.2	103.2	123.1	1.55	2.15	19
88	1	165	54	19.83	2	165.87	10.5	8.2	125.8	124.85	3.85	3.7	30
96	2	150	42.1	18.71	2	40.37	22.8	16.5	70.35	83.55	4.53	4.61	26
73	2	150	44.5	19.78	2	11.9	11.4	14.2	94.65	80.5	3.44	2.66	28
60	2	145	41.8	19.88	1	203.33	16.2	13.2	86	88.9	6.52	9.21	6
90	2	147	36.3	16.8	2	16.1	10.8	12.2	105.7	96.3	4.92	5.08	27
90	1	153	43.7	18.67	2	11.67	16.3	12.4	72.5	91.95	3.6	3.91	20
73	1	165	54.6	20.06	2	7.3	12.7	18	84	81.65	9.05	7.14	17
91	1	159	57.6	22.78	1	44.3	17.1	17.4	86.25	78.75	4.01	4.38	15
88	2	144.2	36	17.31	2	41.4	12.3	15.5	80.6	78	4.85	5.17	33
72	1	165	58.9	21.63	1	34	16.9	16.3	56.6	70.85	4.13	3.81	31
89	2	150	37.9	16.84	2	22.2	8.6	7.4	123.15	109.25	4.22	4.22	9
85	2	150	47.9	21.29	2	75.07	10.3	13.1	104.3	100.85	6.19	5.71	16
75	1	155.2	55	22.83	2	256.43	11.3	15.15	90	72.15	3.9	3.91	23
65	1	171	72	24.62	1	220.37	22.4	23.3	57.5	59.3	5.3	3.4	13
66	1	168	56.8	20.12	2	10	16.9	19.5	66.5	52.7	3	2	34
74	2	147	51.5	23.83	1	188	18.2	17.1	72	58.1	8.8	4.7	19
75	2	152.5	49	21.07	2	38	15.9	16.4	73.5	63.3	1.8	2.2	30
81	2	141.2	30.3	15.2	1	6	4.9	6.5	125.8	120.8	2.4	2.4	19
68	2	152	51.1	22.12	1	7	14.3	9.7	88.4	119.4	5.1	5.6	6
76	1	165	55	20.2	2	7	25.7	21.8	57.1	77.7	1.3	1.8	31
73	2	150.4	80.1	35.41	1	7	21.7	19.7	95.2	94.7	5.1	4.4	33
77	1	169	57	19.96	2	157	18.2	14.7	52.7	86.6	5	4	22
76	2	145	43	20.45	1	182	21.7	19.7	95.2	94.7	3	2	21
83	2	142	39.4	19.54	2	5	14.7	18.3	84.7	71.9	4	3	17
70	1	174	54.6	18	2	13	17.9	19.7	60.1	38.9	3.5	3.6	29
70	2	148	47.4	21.6	1	18	9.5	17.9	107.2	84.1	7.6	3.2	5
